# Supplementary material for: Enhancement of acarbose production by genetic engineering and fed-batch fermentation strategy in Actinoplanes sp. SIPI12-34
Source: Microb Cell Fact. 2022 Nov 23;21:240. doi: 10.1186/s12934-022-01969-0 (PMC9685945; doi:10.1186/s12934-022-01969-0)
Supplement: Supplementary file 2 — Additional file 2: Table S1. Strains and plasmids used in this study. [file 12934_2022_1969_MOESM2_ESM.xlsx]

## Sheet: Sheet1
Table S1-Strains and plasmids used in this study
Strain or plasmid	Relevant features	Source
Strains
Actinoplanes sp. SIPI12-34	Mutant strain isolated after several rounds of chemical and physical mutagenesis of Actinoplanes sp. SE50/110	Shanghai Institute of Pharmaceutical Industry
ΔTetR1	Mutant strain with complete deletion of TetR1 in the chromosome of SIPI12-34	This study
ΔTetR1/TetR1	ΔTetR1 with complement of TetR1 under the control of native promoter	This study
SIPI12-34/pSET152	SIPI12-34 integrated with pSET152	This study
SIPI12-34/TetR1	SIPI12-34 integrated with pSET152-TetR	This study
SIPI12-34/acbYXW	SIPI12-34 integrated with pSET152-acbYXW	This study
SIPI12-34/acbV	SIPI12-34 integrated with pSET152-acbV	This study
SIPI12-34/acbU	SIPI12-34 integrated with pSET152-acbU	This study
SIPI12-34/acbB	SIPI12-34 integrated with pSET152-acbB	This study
SIPI12-34/acbA	SIPI12-34 integrated with pSET152-acbA	This study
SIPI12-34/acbM	SIPI12-34 integrated with pSET152-acbM	This study
SIPI12-34/acbL	SIPI12-34 integrated with pSET152-acbL	This study
SIPI12-34/acbD	SIPI12-34 integrated with pSET152-acbD	This study
SIPI12-34/dCas9-EMP	SIPI12-34 integrated with pSET-dCas9-EMP	This study
ΔGS	Mutant strain with gene6987 complete deletion of in the chromosome of SIPI12-34	This study
ΔGS/glgP	ΔGS integrated with pSET155-glgP	This study
ΔGS /glgP+acbU	ΔGS integrated with pSET152-acbU and pSET155-glgP	This study
ΔGS /glgP+acbU+acbA	ΔGS integrated with pSET152-acbU+acbA and pSET155-glgP	This study
ΔGS /glgp+acbU+acbA+acbB	ΔGS integrated with pSET152-acbU+acbA+acbB and pSET155-glgP	This study
ΔGS/glgP+acbU+acbA+acbYXW	ΔGS integrated with pSET152-acbU+acbA+acbYXW and pSET155-glgP	This study
ΔGS/glgP+acbU+acbA+acbB +TetR1	ΔGS integrated with pSET152-acbU+acbA+acbB+TetR1 and pSET155-glgP	This study
E. coli Strains
DH5α	F-, Φ80dlacZΔM15, Δ (lacZYA-argF) U169, deoR, recA1, endA1, hsdR17 (rk-, mk+), phoA, supE44, λ-, thi-1, gyrA96, relA1	Gibco-BRL
ET12567/PUZ8002	Methylation defective, donor strain for conjugation transfer between E. coli and Streptomyces, Kanr, Chlr	Gibco-BRL
S17-1	supE44, ΔlacU169 (ΦlacZΔM15), recA1, endA1, hsdR17, thi-1, gyrA96, relA1, parphage lysogenic	Gibco-BRL
Plasmids
pSET152	E. coli–Streptomyces shuttle vector containing oriT, φC31 integration site (attP), aac(3) IV and PermE*, Apr	[28]
pSET	pSET152 plasmid with the φC31 integration site deleted	Shanghai Institute of Pharmaceutical Industry
pSET-ΔTetR1	pSET with two homologous arms (1500bp) flanking TetR1 between HindIII and XbaI	This study
pSET-ΔGS	pSET with two homologous arms (1500bp) flanking gene6987 between HindIII and XbaI	This study
pSET152-TetR1	pSET152 with TetR1 inserted between XbaI and SgsI, under the control of native promoter	This study
pSET152-TetR	pSET152 with TetR1 inserted between NdeI and SgsI, under the control of the constitutive promoter PermE*	This study
pSET-dCas9	pSET152 containing dCas9, under the control of the constitutive promoter PermE*, Aprr	[37]
pSET-dCas9-EMP	pSET-dCas9 containing sgRNA, under the control of the promoter j223119, Aprr	This study
pSET155	E. coli–Streptomyces shuttle vector containing oriT, vwb integration site (attP), aphII and PermE*, Kanr	Shanghai Institute of Pharmaceutical Industry
pSET155-glgP	pSET155 with glgP inserted between NdeI and SgsI, under the control of the constitutive promoter PermE*	This study
pSET152-acbYXW	pSET152 with acbYXW inserted between NdeI and SgsI, under the control of the constitutive promoter PermE*	This study
pSET152-acbV	pSET152 with acbV inserted between NdeI and SgsI, under the control of the constitutive promoter PermE*	This study
pSET152-acbU	pSET152 with acbU inserted between NdeI and SgsI, under the control of the constitutive promoter PermE*	This study
pSET152-acbB	pSET152 with acbB inserted between NdeI and SgsI, under the control of the constitutive promoter PermE*	This study
pSET152-acbA	pSET152 with acbA inserted between NdeI and SgsI, under the control of the constitutive promoter PermE*	This study
pSET152-acbM	pSET152 with acbM inserted between NdeI and SgsI, under the control of the constitutive promoter PermE*	This study
pSET152-acbL	pSET152 with acbL inserted between NdeI and SgsI, under the control of the constitutive promoter PermE*	This study
pSET152-acbD	pSET152 with acbD inserted between NdeI and SgsI, under the control of the constitutive promoter PermE*	This study
pSET152-acbU+acbA	pSET152-acbU with PermE*+acbA inserted between EcoRV and PacI	This study
pSET152-acbU+acbA+acbYXW	pSET152-acbU+acbA with PermE*+acbXYW inserted between PacI and SpeI	This study
pSET152-acbU+acbA+acbB	pSET152-acbU+acbA with PermE*+acbB inserted between PacI and SpeI	This study
pSET152-acbU+acbA+acbB +TetR1	pSET152-acbU+acbA+acbB with PermE*+TetR1 inserted between SpeI and PciI	This study
