# Supplementary material for: Enhancement of acarbose production by genetic engineering and fed-batch fermentation strategy in Actinoplanes sp. SIPI12-34
Source: Microb Cell Fact. 2022 Nov 23;21:240. doi: 10.1186/s12934-022-01969-0 (PMC9685945; doi:10.1186/s12934-022-01969-0)
Supplement: Supplementary file 3 — Additional file 3: Table S2. Primers used in this study. [file 12934_2022_1969_MOESM3_ESM.xlsx]

## Sheet: Sheet1
Table S2-Primers used in this study
Primers	Sequences (from 5' to 3' )
TetR1-UP-F	gtcgacctgcagggggggaagcttccgccggtgtcaccgttgat
TetR1-UP-R	ctgagtacgtcttgttactccaatctt
TetR1-DOWN-F	aagattggagtaacaagacgtactcagacgtgacgcagacctgcaccgcccca
TetR1-DOWN-R	cgcgcggccgcggatcctctagaccggatcgaggtcgatcagcgcggt
TetR1-V1	tgaccacgctgccgtccttcttcgt
TetR1-V2	tgaccgcccgcgcggtctgcgtcca
GS-UP-F	cgtcgacctgcagggggggaagcttgtcgcgggccgagtggatgatggcc
GS-UP-R	cggcagcggagtctgagcggccacg
GS-DOWN-F	gccgggcccgtggccgctcagactccgctgccgcgtcgtccgccctcggccagcgctc
GS-DOWN-R	tcgcgcgcggccgcggatcctctagacgctgctcgtcgagcacgagcggtt
GS-V1	cttcccggccgactggatgg
GS-V2	aagccgatcgtctcggtgca
TetR1-F	agcttgggctgcaggtcgactctagagcctccatcctgccgaaccc
TetR1-R	aaagacgacaaaactttggcgcgccctactccttgagcatgcggg
TetR-F	aaccactccacaggaggacccatatgatgggatgtccgcccgtgccggac
TetR-R	gacgacaaaactttggcgcgccctactccttgagcatgcgggtcagcca
glpP-F	agaaccactccacaggaggacccatatgatgggccgcatggatcttcgc
glpP-R	gacgacaaaactttggcgcgccttaatggggaaccggaaccggagcca
acbYXW-F	cacagaaccactccacaggaggacccatatgatgcccgggtacgcccggcatgccc
acbYXW-R	tctggaaagacgacaaaactttggcgcgcctcagctgccgggcatctcgtagcgccgca
acbV-F	gaaccactccacaggaggacccatatggtgagcaggcaggccgacctg
acbV-R	aaagacgacaaaactttggcgcgcctcatgccgtcacccgcccggc
acbU-F	ctccacaggaggacccatatgatgacaccccggccggtca
acbU-R	aactttggcgcgccactagttgcgagtttaaactatgcttaattaatcaagggtacctacgagatatctcagctctccccggt
acbM-F	accactccacaggaggacccatatggtgaagcggccaccgcacca
acbM-R	cgacaaaactttggcgcgcctcatcgcccgaccaacgctt
acbL-F	cagaaccactccacaggaggacccatatgatgagccggcaccgcg
acbL-F	cgacaaaactttggcgcgcctcatcgatgatcctctctga
acbB-F	agaaccactccacaggaggacccatatgatgaaaatcttggtcaccggcg
acbB-R	aaagacgacaaaactttggcgcgcctcaggtccaccaggaacggtt
acbA-F	cagaaccactccacaggaggacccatatgatgccggtctatgacaaaccgatgatct
acbA-R	cgtctggaaagacgacaaaactttggcgcgcctcacccggcggcggcggtcaaggccggcca
acbD-F	accactccacaggaggacccatatggtgcaacgtcacgccaggca
acbD-R	tctggaaagacgacaaaactttggcgcgcctcagcgctgccaggtgagcg
UA-F	cggtcaccggggagagctgagatatcctagaggtaccagcccgacc
UA-R	tttaaactatgcttaattaatcacccggcggcggcggtca
AY-F	ggtgattaattaactagaggtaccagcccgacccgagc
AY-R	actagttgcggcggccgctgccctaggtcagctgccgggcatctcgtagc
AB-F	cgccgggtgattaattaagcctagaggtaccagcccgacccgagc
AB-R	gttgaaaatctcactagttgtcaggtccaccaggaacggttggcg
BT-F	gttcctggtggacctgacaactagtctagaggtaccagcccgacc
BT-R	tgctggccttttgctcacatgttctctactccttgagcatgcggg
16S-F	cggccacactgggactgaga
16S-R	cggctgctggcacgtagttg
qZ-F	acaccggcggtctctccggc
qZ-R	gtagccggccgaggcggcgg
qX-F	acgcggtgagccggtgcagg
qX-R	actccggcggttccggcgcc
qU-F	atccgtcccgggaggccgtc
qU-R	cagtgtcccgtccagatcgg
qB-F	cgcctcccacccaccgccga
qB-R	acgggccccggcaattcccg
qA-F	ctggccggtgggccggtggc
qA-R	ggacggaccggtttctcctc
qD-F	ccagatcgccaccgaccggt
qD-R	gcggcgagatccagatcgcg
qE-F	gcgcggtcagccggatgctg
qE-R	actcgatctgaccagggccg
dcas9-EMP-F	aggtataatactagtggcttcgtcagaccctccaggttttagagctagaaatagc
dcas9-R	acatgattacgaattcgggtgtacatccagtaatg
